# Supplementary material for: Salt-inducible kinases mediate nutrient-sensing to link dietary sugar and tumorigenesis in Drosophila
Source: eLife. 2015 Nov 17;4:e08501. doi: 10.7554/eLife.08501 (PMC4643014; doi:10.7554/eLife.08501)
Supplement: Figure 1—source data 1. — DOI: http://dx.doi.org/10.7554/eLife.08501.004 [file elife08501s001.xlsx]

## Sheet: Sheet1
Figure 1-source data 1. Percent pupariation of animals from indicated genotypes and diets.
% pupariation								Number of animals analysed
	1	2	3	Avergae	STDEV	SEM		1	2	3	Total
rasG12V;csk-/- (Control diet)	100	100	100	100	0	0		89	52	25	166
rasG12V;csk-/- (HDS)	29.4118	36.4238	41.9355	35.9237	6.27682	3.62392		187	151	93	431
rasG12V;csk-/- + wgRNAi (HDS)	92.9577	90.7216	95.7143	93.1312	2.50084	1.44386		142	97	70	309
rasG12V;csk-/- + wts (HDS)	97.2727	95.3704	100	97.5477	2.32703	1.34351		110	108	73	291
inrCA,rasG12V;csk-/- (Control diet)	46.6667	47.2527	33.8235	42.581	7.58983	4.38199		45	91	68	204
inrCA,rasG12V;csk-/- + wgRNAi (Control diet)	98.1481	97.5	100	98.5494	1.2974	0.749053		54	80	66	200
inrCA,rasG12V;csk-/- + wts (Control diet)	100	98.9691	98.6486	99.2059	0.70612	0.407679		80	97	74	251
