# Supplementary material for: Salt-inducible kinases mediate nutrient-sensing to link dietary sugar and tumorigenesis in Drosophila
Source: eLife. 2015 Nov 17;4:e08501. doi: 10.7554/eLife.08501 (PMC4643014; doi:10.7554/eLife.08501)
Supplement: Figure 2—source data 1. — DOI: http://dx.doi.org/10.7554/eLife.08501.008 [file elife08501s002.xlsx]

## Sheet: Sheet1
Figure 2-source data 1. Percent pupariation of animals from indicated genotypes.
% pupariation								Number of animals analysed
	1	2	3	Avergae	STDEV	SEM		1	2	3	Total
ex+/-	100	100	100	100	0	0		125	138	126	389
rasG12V;csk-/-	97.2603	96.5116	96.2025	96.6581	0.54388	0.314009		73	86	79	238
ex+/-,rasG12V;csk-/-	61.5385	70.4545	71.4286	67.8072	5.45068	3.14695		78	44	84	206
