# Supplementary material for: Salt-inducible kinases mediate nutrient-sensing to link dietary sugar and tumorigenesis in Drosophila
Source: eLife. 2015 Nov 17;4:e08501. doi: 10.7554/eLife.08501 (PMC4643014; doi:10.7554/eLife.08501)
Supplement: Figure 3—source data 1. — DOI: http://dx.doi.org/10.7554/eLife.08501.010 [file elife08501s003.xlsx]

## Sheet: Sheet1
Figure 3-source data 1. Percent pupariation of animals from indicated genotypes and diets.
% pupariation								Number of animals analysed
	1	2	3	Avergae	STDEV	SEM		1	2	3	Total
rasG12V;csk-/- (HDS)_DMSO	51.61	50	43.2432	48.2844	4.43938	2.56308		62	40	37	139
rasG12V;csk-/- (HDS)_25mM HG	88.46	71.4286	81.8182	80.5689	8.58416	4.95607		26	28	22	76
inrCA,rasG12V;csk-/- (Control diet)_DMSO	47.22	44.4444	41.6667	44.4437	2.77667	1.60311		36	63	24	123
inrCA,rasG12V;csk-/- (Control diet)_25mM HG	76.19	84.6154	80	80.2685	4.2191	2.4359		21	26	25	72
